# Supplementary material for: A Comparative Study on Inhibition of Breast Cancer Cells and Tumors in Mice by Carotenoid Extract and Nanoemulsion Prepared from Sweet Potato (Ipomoea batatas L.) Peel
Source: Pharmaceutics. 2022 May 2;14(5):980. doi: 10.3390/pharmaceutics14050980 (PMC9144854; doi:10.3390/pharmaceutics14050980)
Supplement: Supplementary file 1 [file pharmaceutics-14-00980-s001.zip]

Archive with 1 entries (1 files):
- pharmaceutics-1667444-supplementary.pdf
